# Supplementary material for: Increased CSF-decorin predicts brain pathological changes driven by Alzheimer’s Aβ amyloidosis
Source: Acta Neuropathol Commun. 2022 Jul 4;10:96. doi: 10.1186/s40478-022-01398-5 (PMC9254429; doi:10.1186/s40478-022-01398-5)
Supplement: Supplementary file 1 — Additional file 1: Table S1. Phosphorylation profiling of decorin treated and non-treated mouse primary neurons. [file 40478_2022_1398_MOESM1_ESM.xlsx]

## Sheet: Phospho-explorer antibody array
Table S1: Phosphorylation profiling of decorin treated and non-treated mouse primary neurons
Ratio Analysis for Paired Antibodies
Antibody List			Signal Ratio			Fold Change
			4000023537 (C)	4000023538 (T)		T/C
ASK1 (Phospho-Ser966)		ASK1 (Ab-966)	1.08489	0.483787		0.445931
Keratin 8 (Phospho-Ser73)		Keratin 8 (Ab-73)	1.32	0.606627		0.459566
MSK1 (Phospho-Thr581)		MSK1 (Ab-581)	0.799113	0.419263		0.524661
FAK (Phospho-Ser910)		FAK (Ab-910)	0.338246	0.178429		0.527515
MKK4/SEK1 (Phospho-Thr261)		MKK4/SEK1 (Ab-261)	0.875823	0.465238		0.531201
EEF2 (Phospho-Thr56)		EEF2 (Ab-56)	0.838537	0.449004		0.535461
Filamin A (Phospho-Ser2152)		Filamin A (Ab-2152)	1.23432	0.668048		0.541226
Smad3 (Phospho-Ser213)		Smad3 (Ab-213)	2.85564	1.57534		0.551659
Catenin delta-1 (Phospho-Tyr228)		Catenin delta-1 (Ab-228)	1.03178	0.601005		0.582494
Smad2 (Phospho-Thr220)		Smad2 (Ab-220)	1.00723	0.591982		0.587731
Survivin (Phospho-Thr117)		Survivin (Ab-117)	1.7663	1.04371		0.590901
MAP3K8/COT (Phospho-Thr290)		MAP3K8/COT (Ab-290)	1.2748	0.758285		0.594825
MEK1 (Phospho-Ser298)		MEK1 (Ab-298)	0.851684	0.520058		0.610623
MEF2A (Phospho-Thr312)		MEF2A (Ab-312)	0.537541	0.333158		0.619781
eEF2K (Phospho-Ser366)		eEF2K (Ab-366)	1.22901	0.76776		0.624699
IRS-1 (Phospho-Ser639)		IRS-1 (Ab-639)	0.525207	0.331645		0.631456
AKT1 (Phospho-Ser124)		AKT1 (Ab-124)	1.83129	1.16147		0.634235
E2F1 (Phospho-Thr433)		E2F1 (Ab-433)	0.625608	0.398626		0.637182
p53 (Phospho-Ser15)		p53 (Ab-15)	1.0978	0.704225		0.641487
STAT3 (Phospho-Tyr705)		STAT3 (Ab-705)	0.581003	0.373825		0.643413
HDAC6 (Phospho-Ser22)		HDAC6 (Ab-22)	0.630222	0.406648		0.645246
NFkB-p65 (Phospho-Ser536)		NFkB-p65 (Ab-536)	1.18155	0.762987		0.64575
Keratin 8 (Phospho-Ser432)		Keratin 8 (Ab-432)	3.24473	2.09898		0.646889
PDGFR alpha (Phospho-Tyr849)		PDGFR alpha (Ab-849)	1.58947	1.03113		0.648729
HDAC2 (Phospho-Ser394)		HDAC2 (Ab-394)	0.707763	0.461876		0.652586
VEGFR2 (Phospho-Tyr951)		VEGFR2 (Ab-951)	0.651009	0.429188		0.659265
p38 MAPK (Phospho-Tyr182)		p38 MAPK (Ab-182)	0.279163	0.185697		0.66519
LAT (Phospho-Tyr171)		LAT (Ab-171)	1.71797	1.14645		0.667325
Src (Phospho-Tyr418)		Src (Ab-418)	0.121738	0.0821666		0.674943
STAT3 (Phospho-Ser727)		STAT3 (Ab-727)	1.19915	0.810233		0.675676
FKHR/FOXO1A (Phospho-Ser329)		FKHR/FOXO1A (Ab-329)	1.36426	0.933927		0.684567
ATRIP (Phospho-Ser68/72)		ATRIP (Ab-68/72)	0.335597	0.229834		0.684852
IKK-beta (Phospho-Tyr199)		IKK-beta (Ab-199)	0.547916	0.377338		0.688679
Amyloid beta A4 (Phospho-Thr743/668)		Amyloid beta A4 (Ab-743/668)	0.823776	0.57417		0.696997
MSK1 (Phospho-Ser360)		MSK1 (Ab-360)	0.670103	0.467353		0.697435
SYK (Phospho-Tyr525)		SYK (Ab-525)	0.458671	0.320836		0.699491
FOXO1/3/4-pan (Phospho-Thr24/32)		FOXO1/3/4-pan (Ab-24/32)	1.12308	0.786957		0.700715
p53 (Phospho-Ser392)		p53 (Ab-392)	0.852568	0.600463		0.704299
WEE1 (Phospho-Ser53)		WEE1 (Ab-53)	0.769751	0.55165		0.716661
ATF2 (Phospho-Thr69/51)		ATF2 (Ab-69/51)	1.62471	1.16474		0.716889
c-Jun (Phospho-Thr93)		c-Jun (Ab-93)	1.09685	0.789474		0.719764
LIMK1 (Phospho-Thr508)		LIMK1 (Ab-508)	1.21249	0.87538		0.721966
GRK2 (Phospho-Ser29)		GRK2 (Ab-29)	0.519044	0.375554		0.72355
P90RSK (Phospho-Thr573)		P90RSK (Ab-573)	0.621346	0.450629		0.725247
DYN1 (Phospho-Ser774)		DYN1 (Ab-774)	0.091255	0.0663058		0.726599
Raf1 (Phospho-Ser43)		Raf1 (Ab-43)	1.23529	0.902816		0.730851
CPI17 alpha (Phospho-Thr38)		CPI17 alpha (Ab-38)	1.15773	0.848593		0.732978
MKK6/MAP2K6 (Phospho-Ser207)		MKK6/MAP2K6 (Ab-207)	1.59787	1.17186		0.733387
STAT2 (Phospho-Tyr690)		STAT2 (Ab-690)	1.22546	0.901229		0.735423
STAT4 (Phospho-Tyr693)		STAT4 (Ab-693)	0.883216	0.651297		0.737415
EGFR (Phospho-Tyr1197)		EGFR (Ab-1197)	1.10835	0.819266		0.739179
PDGFR beta (Phospho-Tyr751)		PDGFR beta (Ab-751)	0.889817	0.660356		0.742126
BAD (Phospho-Ser155)		BAD (Ab-155)	1.43496	1.06937		0.745224
FAK (Phospho-Tyr576)		FAK (Ab-576)	1.08431	0.809175		0.74626
STAT6 (Phospho-Thr645)		STAT6 (Ab-645)	0.511659	0.38256		0.747687
JAK1 (Phospho-Tyr1022)		JAK1 (Ab-1022)	1.46765	1.09947		0.749138
BAD (Phospho-Ser112)		BAD (Ab-112)	1.38438	1.04393		0.754076
CDK7 (Phospho-Thr170)		CDK7 (Ab-170)	1.7484	1.32006		0.755015
Chk1 (Phospho-Ser345)		Chk1 (Ab-345)	1.20251	0.909467		0.756309
Estrogen Receptor-alpha (Phospho-Ser106)		Estrogen Receptor-alpha (Ab-106)	0.441759	0.335064		0.758479
IL3RB (Phospho-Tyr593)		IL3RB (Ab-593)	1.80419	1.36851		0.758519
14-3-3 theta/tau (Phospho-Ser232)		14-3-3 theta/tau (Ab-232)	1.84361	1.40073		0.759777
BTK (Phospho-Tyr223)		BTK (Ab-223)	1.31824	1.00546		0.762731
DAPP1 (Phospho-Tyr139)		DAPP1 (Ab-139)	0.894811	0.684591		0.765067
Catenin beta (Phospho-Ser37)		Catenin beta (Ab-37)	1.17621	0.900053		0.765212
p53 (Phospho-Ser20)		p53 (Ab-20)	0.598538	0.458718		0.766397
Smad3 (Phospho-Ser425)		Smad3 (Ab-425)	0.97119	0.744699		0.76679
EGFR (Phospho-Tyr869)		EGFR (Ab-869)	0.547159	0.41956		0.766797
PLK1 (Phospho-Thr210)		PLK1 (Ab-210)	0.594515	0.457527		0.76958
CDC25B (Phospho-Ser353)		CDC25B (Ab-353)	2.01598	1.55418		0.770931
Shc (Phospho-Tyr349)		Shc (Ab-349)	0.410743	0.316976		0.771715
JAK2 (Phospho-Tyr221)		JAK2 (Ab-221)	1.49429	1.15696		0.77425
Cyclin B1 (Phospho-Ser147)		Cyclin B1 (Ab-147)	1.38256	1.07322		0.776257
ACC1 (Phospho-Ser79)		ACC1 (Ab-79)	1.09639	0.854362		0.779253
TYK2 (Phospho-Tyr1054)		TYK2 (Ab-1054)	1.39861	1.09368		0.781978
PEA-15 (Phospho-Ser116)		PEA-15 (Ab-116)	0.365335	0.285688		0.781988
Tau (Phospho-Ser396)		Tau (Ab-396)	0.166555	0.130309		0.782377
CD3Z (Phospho-Tyr142)		CD3Z (Ab-142)	1.04785	0.819977		0.782531
STAT5A (Phospho-Ser780)		STAT5A (Ab-780)	0.190785	0.149459		0.783391
AKT1 (Phospho-Thr308)		AKT1 (Ab-308)	0.90177	0.707132		0.78416
ATF2 (Phospho-Ser62/44)		ATF2 (Ab-62/44)	1.02753	0.809359		0.787677
PTEN (Phospho-Ser380/Thr382/Thr383)		PTEN (Ab-380/382/383)	1.28135	1.016		0.792918
Cyclin D3 (Phospho-Thr283)		Cyclin D3 (Ab-283)	1.25725	0.997149		0.793117
NMDAR2B (Phospho-Tyr1472)		NMDAR2B (Ab-1472)	0.298914	0.237435		0.794326
Synaptotagmin (Phospho-Ser309)		Synaptotagmin (Ab-309)	1.3535	1.07821		0.796602
Myc (Phospho-Thr358)		Myc (Ab-358)	0.109172	0.0870464		0.79733
GluR2 (Phospho-Ser880)		GluR2 (Ab-880)	0.2747	0.219144		0.79776
BCR (Phospho-Tyr177)		BCR (Ab-177)	1.08228	0.866632		0.800746
ADD1 (Phospho-Ser726)		ADD1 (Ab-726)	1.16936	0.939412		0.803356
Met (Phospho-Tyr1349)		Met (Ab-1349)	1.2269	0.98625		0.803858
Lamin A/C (Phospho-Ser392)		Lamin A/C (Ab-392)	0.357078	0.287187		0.80427
Myosin regulatory light chain 2 (Phospho-Ser18)		Myosin regulatory light chain 2 (Ab-18)	1.64461	1.32289		0.804382
LAT (Phospho-Tyr191)		LAT (Ab-191)	0.797261	0.641337		0.804425
Ezrin (Phospho-Tyr478)		Ezrin (Ab-478)	1.08247	0.871848		0.805421
Connexin 43 (Phospho-Ser367)		Connexin 43 (Ab-367)	1.25701	1.0178		0.809702
Pim-1 (Phospho-Tyr309)		Pim-1 (Ab-309)	0.737343	0.602885		0.817646
HER3/ErbB3 (Phospho-Tyr1289)		HER3/ErbB3 (Ab-1289)	1.20859	0.989111		0.818401
4E-BP1 (Phospho-Thr70)		4E-BP1 (Ab-70)	1.37211	1.12324		0.818625
GRK1 (Phospho-Ser21)		GRK1 (Ab-21)	1.56545	1.28563		0.821255
MEF2A (Phospho-Thr319)		MEF2A (Ab-319)	0.781485	0.642889		0.822651
eIF4G (Phospho-Ser1108)		eIF4G (Ab-1108)	0.727675	0.598837		0.822946
IRS-1 (Phospho-Ser794)		IRS-1 (Ab-794)	2.02547	1.66854		0.823781
PLCG2 (Phospho-Tyr1217)		PLCG2 (Ab-1217)	0.879485	0.725214		0.824589
CaMK2A (Phospho-Thr286)		CaMK2A (Ab-286)	1.56369	1.29098		0.825601
VEGFR2 (Phospho-Tyr1214)		VEGFR2 (Ab-1214)	0.276916	0.230082		0.830873
MKK4/SEK1 (Phospho-Ser80)		MKK4/SEK1 (Ab-80)	0.75195	0.625673		0.832068
ETK (Phospho-Tyr40)		ETK (Ab-40)	1.56649	1.30389		0.83236
Integrin beta-1 (Phospho-Thr788)		Integrin beta-1 (Ab-788)	1.62655	1.35431		0.832626
CK1-A (Phospho-Thr321)		CK1-A (Ab-321)	1.68246	1.40235		0.833513
IGF2R (Phospho-Ser2409)		IGF2R (Ab-2409)	1.29857	1.08378		0.834594
Rb (Phospho-Ser795)		Rb (Ab-795)	1.29073	1.07731		0.834653
DAB1 (Phospho-Tyr220)		DAB1 (Ab-220)	1.65662	1.38545		0.836308
TOP2A/DNA topoisomerase II (Phospho-Ser1106)		TOP2A/DNA topoisomerase II (Ab-1106)	0.421741	0.353494		0.838178
MKK3/MAP2K3 (Phospho-Ser189)		MKK3/MAP2K3 (Ab-189)	1.2438	1.0431		0.838643
BID (Phospho-Ser78)		BID (Ab-78)	0.903396	0.757745		0.838773
Cyclin D1 (Phospho-Thr286)		Cyclin D1 (Ab-286)	1.00094	0.843208		0.84242
HDAC3 (Phospho-Ser424)		HDAC3 (Ab-424)	0.745559	0.629463		0.844283
c-PLA2 (Phospho-Ser505)		c-PLA2 (Ab-505)	1.28436	1.08516		0.84491
Actin Pan (a/b/g) (Phospho-Tyr55/53)		Actin Pan (a/b/g) (Ab-55/53)	1.01006	0.856688		0.848157
Tau (Phospho-Thr212)		Tau (Ab-212)	0.691521	0.587385		0.84941
PAK1/2/3 (Phospho-Ser141)		PAK1/2/3 (Ab-141)	1.0762	0.914141		0.849417
NFkB-p65 (Phospho-Ser468)		NFkB-p65 (Ab-468)	2.09553	1.78205		0.850403
AMPK beta1 (Phospho-Ser182)		AMPK beta1 (Ab-182)	1.25122	1.06418		0.850511
HDAC4 (Phospho-Ser632)		HDAC4 (Ab-632)	1.07841	0.919313		0.852473
CrkII (Phospho-Tyr221)		CrkII (Ab-221)	0.940831	0.802817		0.853306
p44/42 MAPK (Phospho-Thr202)		p44/42 MAPK (Ab-202)	0.929766	0.795362		0.855443
IKK-beta (Phospho-Tyr188)		IKK-beta (Ab-188)	1.1551	0.988869		0.856089
MITF (Phospho-Ser73)		MITF (Ab-73)	1.41735	1.21374		0.85634
Synaptotagmin (Phospho-Thr202)		Synaptotagmin (Ab-202)	1.24703	1.06871		0.857005
Tuberin/TSC2 (Phospho-Ser939)		Tuberin/TSC2 (Ab-939)	0.548293	0.470842		0.858742
AKT1 (Phospho-Tyr326)		AKT1 (Ab-326)	1.48601	1.27735		0.859578
LCK (Phospho-Tyr393)		LCK (Ab-393)	0.924727	0.796164		0.860972
PKD1/PKC mu (Phospho-Ser910)		PKD1/PKC mu (Ab-910)	1.33589	1.15419		0.863986
MAPKAPK2 (Phospho-Ser272)		MAPKAPK2 (Ab-272)	1.21523	1.0504		0.864364
P70S6K (Phospho-Ser411)		P70S6K (Ab-411)	1.16796	1.00979		0.864577
PPAR-gamma (Phospho-Ser112)		PPAR-gamma (Ab-112)	0.192717	0.16684		0.865726
SMC1 (Phospho-Ser957)		SMC1 (Ab-957)	0.996665	0.866151		0.869049
CREB (Phospho-Ser133)		CREB (Ab-133)	0.717745	0.624406		0.869954
BAX (Phospho-Thr167)		BAX (Ab-167)	0.906088	0.788272		0.869973
JAK2 (Phospho-Tyr1007)		JAK2 (Ab-1007)	0.631198	0.550434		0.872047
Caspase 9 (Phospho-Thr125)		Caspase 9 (Ab-125)	1.2173	1.06218		0.872568
PPAR-BP (Phospho-Thr1457)		PPAR-BP (Ab-1457)	1.31858	1.15095		0.872878
DDX5/DEAD-box protein 5 (Phospho-Tyr593)		DDX5/DEAD-box protein 5 (Ab-593)	1.32323	1.1551		0.872944
P70S6K (Phospho-Thr229)		P70S6K (Ab-229)	0.746037	0.652274		0.874318
GAP43 (Phospho-Ser41)		GAP43 (Ab-41)	0.645975	0.565386		0.875245
FAK (Phospho-Tyr925)		FAK (Ab-925)	1.06724	0.935522		0.876579
AKT1 (Phospho-Thr450)		AKT1 (Ab-450)	1.38956	1.22127		0.87889
HER2 (Phospho-Tyr877)		HER2 (Ab-877)	1.2427	1.09221		0.878901
MKP-1 (Phospho-Ser359)		MKP-1 (Ab-359)	0.942997	0.82942		0.879558
FosB (Phospho-Ser27)		FosB (Ab-27)	1.00573	0.885496		0.880454
14-3-3 beta/zeta (Phospho-Ser184/186)		14-3-3 beta/zeta (Ab-184/186)	1.08267	0.953989		0.881145
MEF2A (Phospho-Ser408)		MEF2A (Ab-408)	1.07578	0.948547		0.88173
NFkB-p105/p50 (Phospho-Ser893)		NFkB-p105/p50 (Ab-893)	1.35457	1.19534		0.88245
BRCA1 (Phospho-Ser1524)		BRCA1 (Ab-1524)	0.89784	0.792931		0.883155
BIM (Phospho-Ser69/65)		BIM (Ab-69/65)	1.3911	1.23312		0.886432
MKK4/SEK1 (Phospho-Ser257)		MKK4/SEK1 (Ab-257)	1.19822	1.06293		0.887092
CREB (Phospho-Ser129)		CREB (Ab-129)	1.43562	1.27456		0.887816
Histone H3.1 (Phospho-Ser10)		Histone H3.1 (Ab-10)	1.1847	1.05198		0.887974
Synuclein alpha (Phospho-Tyr133)		Synuclein alpha (Ab-133)	1.14237	1.02007		0.892945
VEGFR2 (Phospho-Tyr1175)		VEGFR2 (Ab-1175)	1.2868	1.14946		0.893271
Ezrin (Phospho-Thr566)		Ezrin (Ab-566)	0.327172	0.2923		0.893414
ATP-Citrate Lyase (Phospho-Ser454)		ATP-Citrate Lyase (Ab-454)	1.06537	0.952299		0.893865
PECAM-1 (Phospho-Tyr713)		PECAM-1 (Ab-713)	0.134526	0.120252		0.893897
HDAC5 (Phospho-Ser498)		HDAC5 (Ab-498)	1.46739	1.31185		0.894004
NFkB-p65 (Phospho-Thr505)		NFkB-p65 (Ab-505)	0.72928	0.65232		0.894471
P70S6K (Phospho-Ser371)		P70S6K (Ab-371)	0.909734	0.815187		0.896072
WAVE1 (Phospho-Tyr125)		WAVE1 (Ab-125)	1.47213	1.31942		0.896263
Src (Phospho-Tyr529)		Src (Ab-529)	1.04381	0.935696		0.896427
HER3/ErbB3 (Phospho-Tyr1222)		HER3/ErbB3 (Ab-1222)	0.927004	0.832248		0.897782
Ret (Phospho-Tyr905)		Ret (Ab-905)	1.39328	1.25132		0.898113
Catenin beta (Phospho-Thr41/Ser45)		Catenin beta (Ab-41/45)	1.46634	1.31716		0.898264
Cyclin E1 (Phospho-Thr395)		Cyclin E1 (Ab-395)	1.1105	0.998408		0.899064
Cyclin E1 (Phospho-Thr77)		Cyclin E1 (Ab-77)	0.236474	0.21313		0.901286
P95/NBS1 (Phospho-Ser343)		P95/NBS1 (Ab-343)	1.16472	1.05136		0.902667
p53 (Phospho-Thr18)		p53 (Ab-18)	1.40626	1.27022		0.903259
S6 Ribosomal Protein (Phospho-Ser235)		S6 Ribosomal Protein (Ab-235)	0.823724	0.744299		0.903578
VAV2 (Phospho-Tyr142)		VAV2 (Ab-142)	0.959766	0.868714		0.905131
EPHA2/3/4 (Phospho-Tyr588/596)		EPHA2/3/4 (Ab-588/596)	1.04598	0.94929		0.907563
CREB (Phospho-Thr100)		CREB (Ab-100)	0.824263	0.749349		0.909113
P70S6K (Phospho-Ser418)		P70S6K (Ab-418)	0.792297	0.720575		0.909476
PLC beta3 (Phospho-Ser537)		PLC beta3 (Ab-537)	1.15725	1.05348		0.910324
Cyclin E2 (Phospho-Thr392)		Cyclin E2 (Ab-392)	1.16155	1.05812		0.91095
PKD1/PKC mu (Phospho-Tyr463)		PKD1/PKC mu (Ab-463)	1.12352	1.02859		0.915504
Raf1 (Phospho-Ser259)		Raf1 (Ab-259)	0.754253	0.69071		0.915753
Histone H2A.X (Phospho-Ser139)		Histone H2A.X (Ab-139)	0.697701	0.639439		0.916495
EGFR (Phospho-Tyr1172)		EGFR (Ab-1172)	0.928974	0.851633		0.916746
PTEN (Phospho-Ser370)		PTEN (Ab-370)	0.771555	0.707865		0.917453
STAT6 (Phospho-Tyr641)		STAT6 (Ab-641)	1.16211	1.06721		0.91834
Elk1 (Phospho-Thr417)		Elk1 (Ab-417)	1.42496	1.30979		0.919181
p53 (Phospho-Ser378)		p53 (Ab-378)	1.41625	1.3021		0.919401
c-Jun (Phospho-Ser243)		c-Jun (Ab-243)	0.952683	0.877339		0.920914
Tuberin/TSC2 (Phospho-Thr1462)		Tuberin/TSC2 (Ab-1462)	0.976603	0.900485		0.922059
FKHR (Phospho-Ser319)		FKHR (Ab-319)	0.905533	0.834955		0.92206
Rb (Phospho-Ser780)		Rb (Ab-780)	1.24867	1.15146		0.922149
eNOS (Phospho-Ser1177)		eNOS (Ab-1177)	1.26342	1.16506		0.922154
c-Jun (Phospho-Ser63)		c-Jun (Ab-63)	0.920555	0.848993		0.922263
Estrogen Receptor-alpha (Phospho-Ser104)		Estrogen Receptor-alpha (Ab-104)	1.57392	1.45269		0.922975
IRS-1 (Phospho-Ser312)		IRS-1 (Ab-312)	1.13031	1.04343		0.923138
ATF2 (Phospho-Thr71/53)		ATF2 (Ab-71/53)	1.3175	1.21782		0.924345
MEK1 (Phospho-Thr286)		MEK1 (Ab-286)	2.04085	1.88691		0.924573
Pyk2 (Phospho-Tyr580)		Pyk2 (Ab-580)	0.845758	0.782488		0.925192
Chk2 (Phospho-Thr387)		Chk2 (Ab-387)	1.12277	1.03932		0.925678
SRF (Phospho-Ser99)		SRF (Ab-99)	0.580208	0.537108		0.925716
IKK-alpha (Phospho-Thr23)		IKK-alpha (Ab-23)	1.23549	1.14388		0.92585
RyR2 (Phospho-Ser2808)		RyR2 (Ab-2808)	0.91826	0.851832		0.927659
GSK3 alpha (Phospho-Ser21)		GSK3 alpha (Ab-21)	1.03227	0.958175		0.92822
PKD1/PKC mu (Phospho-Ser205)		PKD1/PKC mu (Ab-205)	1.67847	1.55939		0.929052
SAPK/JNK (Phospho-Tyr185)		SAPK/JNK (Ab-185)	1.22275	1.13778		0.930512
MSK1 (Phospho-Ser376)		MSK1 (Ab-376)	0.986593	0.918902		0.931389
P70S6K (Phospho-Ser424)		P70S6K (Ab-424)	1.20219	1.12106		0.932516
HSL (Phospho-Ser554)		HSL (Ab-554)	0.546333	0.50966		0.932873
VEGFR1 (Phospho-Tyr1333)		VEGFR1 (Ab-1333)	0.979744	0.914391		0.933296
Pyk2 (Phospho-Tyr881)		Pyk2 (Ab-881)	0.487668	0.455261		0.933547
P90RSK (Phospho-Thr359/Ser363)		P90RSK (Ab-359/363)	0.205357	0.191747		0.933722
Synapsin (Phospho-Ser62)		Synapsin (Ab-62)	0.930075	0.869589		0.934966
GATA1 (Phospho-Ser142)		GATA1 (Ab-142)	1.23161	1.15432		0.937247
CREB (Phospho-Ser142)		CREB (Ab-142)	1.37684	1.3		0.94419
MKP-1/2 (Phospho-Ser296/318)		MKP-1/2 (Ab-296/318)	0.892928	0.843508		0.944653
MEK1 (Phospho-Thr291)		MEK1 (Ab-291)	1.0685	1.01119		0.946363
Rho/Rac guanine nucleotide exchange factor 2 (Phospho-Ser885)		Rho/Rac guanine nucleotide exchange factor 2 (Ab-885)	1.06629	1.00962		0.946846
EGFR (Phospho-Tyr1069)		EGFR (Ab-1069)	1.68947	1.60124		0.947779
IkB-alpha (Phospho-Ser32/36)		IkB-alpha (Ab-32/36)	9.4251	8.9415		0.94869
EPB41 (Phospho-Tyr418/660)		EPB41 (Ab-418/660)	1.13821	1.08007		0.948923
GluR1 (Phospho-Ser849)		GluR1 (Ab-849)	0.160451	0.152263		0.948973
Mnk1 (Phospho-Thr385)		Mnk1 (Ab-385)	1.76808	1.68043		0.950431
EGFR (Phospho-Tyr1016)		EGFR (Ab-1016)	0.932018	0.886001		0.950627
HDAC5 (Phospho-Ser259)		HDAC5 (Ab-259)	0.874257	0.831904		0.951556
ATF2 (Phospho-Ser112/94)		ATF2 (Ab-112/94)	1.04375	0.995921		0.954176
Smad3 (Phospho-Thr179)		Smad3 (Ab-179)	0.953105	0.910532		0.955333
Merlin (Phospho-Ser518)		Merlin (Ab-518)	1.1534	1.10274		0.956083
Caveolin-1 (Phospho-Tyr14)		Caveolin-1 (Ab-14)	1.42065	1.36134		0.95825
HSP90 co-chaperone Cdc37 (Phospho-Ser13)		HSP90 co-chaperone Cdc37 (Ab-13)	0.927706	0.889444		0.958757
SAPK/JNK (Phospho-Thr183)		SAPK/JNK (Ab-183)	1.02579	0.98375		0.959017
Smad2 (Phospho-Ser467)		Smad2 (Ab-467)	1.31906	1.26789		0.961211
CREB (Phospho-Ser121)		CREB (Ab-121)	0.729207	0.700989		0.961304
Tau (Phospho-Ser422)		Tau (Ab-422)	0.967561	0.930246		0.961435
CDK2 (Phospho-Thr160)		CDK2 (Ab-160)	0.941434	0.906294		0.962674
Abl1 (Phospho-Thr754/735)		Abl1 (Ab-754/735)	0.636059	0.61303		0.963795
Cortactin (Phospho-Tyr466)		Cortactin (Ab-466)	1.31584	1.27169		0.966451
MKK7/MAP2K7 (Phospho-Ser271)		MKK7/MAP2K7 (Ab-271)	0.767449	0.742598		0.967618
IkB-epsilon (Phospho-Ser22)		IkB-epsilon (Ab-22)	0.517645	0.500902		0.967656
Catalase (Phospho-Tyr385)		Catalase (Ab-385)	0.981448	0.950044		0.968002
Trk B (Phospho-Tyr515)		Trk B (Ab-515)	0.794157	0.769063		0.968402
VEGFR2 (Phospho-Tyr1059)		VEGFR2 (Ab-1059)	0.936933	0.907797		0.968903
HER2 (Phospho-Thr686)		HER2 (Ab-686)	0.995062	0.964263		0.969049
PAK1/2/3 (Phospho-Thr423/402/421)		PAK1/2/3 (Ab-423/402/421)	0.0988174	0.0958501		0.969972
NFkB-p100/p52 (Phospho-Ser865)		NFkB-p100/p52 (Ab-865)	0.511771	0.496607		0.97037
BCL-XL (Phospho-Thr47)		BCL-XL (Ab-47)	0.507213	0.492308		0.970613
Epo-R (Phospho-Tyr368)		Epo-R (Ab-368)	1.65017	1.60172		0.970638
Ephrin B1 (Phospho-Tyr317)		Ephrin B1 (Ab-317)	1.01727	0.987854		0.97108
A-RAF (Phospho-Tyr301/302)		A-RAF (Ab-301/302)	1.03758	1.01002		0.973437
PKC pan activation site (Phospho)		PKC pan activation site	1.63163	1.58922		0.974005
NFAT4 (Phospho-Ser165)		NFAT4 (Ab-165)	0.551464	0.537929		0.975456
Vinculin (Phospho-Tyr821)		Vinculin (Ab-821)	0.887218	0.865522		0.975546
AMPK1/AMPK2 (Phospho-Ser485/491)		AMPK1/AMPK2 (Ab-485/491)	0.812924	0.794015		0.976739
P90RSK (Phospho-Ser380)		P90RSK (Ab-380)	0.997313	0.975076		0.977703
Myc (Phospho-Thr58)		Myc (Ab-58)	1.00975	0.988856		0.979308
Smad1 (Phospho-Ser187)		Smad1 (Ab-187)	1.20393	1.17995		0.980077
JunD (Phospho-Ser255)		JunD (Ab-255)	1.24642	1.22327		0.981426
CaMK2-beta/gamma/delta (Phospho-Thr287)		CaMK2-beta/gamma/delta (Ab-287)	0.707358	0.694361		0.981626
AKT1S1 (Phospho-Thr246)		AKT1S1 (Ab-246)	0.290217	0.285142		0.982515
HER2 (Phospho-Tyr1221/Tyr1222)		HER2 (Ab-1221/1222)	1.13839	1.11856		0.982576
Catenin beta (Phospho-Tyr489)		Catenin beta (Ab-489)	0.988936	0.972028		0.982903
AKT1 (Phospho-Thr72)		AKT1 (Ab-72)	0.759075	0.746795		0.983823
PDGFR beta (Phospho-Tyr740)		PDGFR beta (Ab-740)	2.35779	2.32247		0.985018
AMPK1 (Phospho-Thr172)		AMPK1 (Ab-172)	1.0185	1.00368		0.98545
P70S6K (Phospho-Thr421)		P70S6K (Ab-421)	0.973447	0.960073		0.98626
NFkB-p105/p50 (Phospho-Ser932)		NFkB-p105/p50 (Ab-932)	0.958372	0.945326		0.986387
CD227/mucin 1 (Phospho-Tyr1243)		CD227/mucin 1 (Ab-1243)	1.27869	1.2625		0.98734
VAV1 (Phospho-Tyr174)		VAV1 (Ab-174)	1.11314	1.09935		0.987617
EGFR (Phospho-Thr693)		EGFR (Ab-693)	1.34799	1.33187		0.988043
PKC epsilon (Phospho-Ser729)		PKC epsilon (Ab-729)	1.37659	1.36235		0.989656
Interferon-gamma receptor alpha chain precursor (Phospho-Tyr457)		Interferon-gamma receptor alpha chain precursor (Ab-457)	1.13901	1.12832		0.990612
Tyrosine Hydroxylase (Phospho-Ser40)		Tyrosine Hydroxylase (Ab-40)	1.07554	1.0666		0.991683
Elk1 (Phospho-Ser383)		Elk1 (Ab-383)	1.44261	1.43259		0.993056
p27Kip1 (Phospho-Thr187)		p27Kip1 (Ab-187)	1.19383	1.1861		0.993528
IKK-gamma (Phospho-Ser85)		IKK-gamma (Ab-85)	0.808228	0.804498		0.995385
p53 (Phospho-Ser6)		p53 (Ab-6)	1.48019	1.47502		0.996505
M-CSF Receptor (Phospho-Tyr561)		M-CSF Receptor (Ab-561)	1.43701	1.43309		0.997266
Synuclein alpha (Phospho-Tyr125)		Synuclein alpha (Ab-125)	1.15339	1.15036		0.997373
STAT1 (Phospho-Ser727)		STAT1 (Ab-727)	1.20886	1.20598		0.997618
LCK (Phospho-Tyr192)		LCK (Ab-192)	1.24154	1.24042		0.999096
Smad3 (Phospho-Ser204)		Smad3 (Ab-204)	0.677638	0.677041		0.999119
p44/42 MAPK (Phospho-Tyr204)		p44/42 MAPK (Ab-204)	0.933029	0.932466		0.999397
B-RAF (Phospho-Thr598)		B-RAF (Ab-598)	0.589759	0.589898		1.00024
Met (Phospho-Tyr1003)		Met (Ab-1003)	1.80417	1.80803		1.00214
mTOR (Phospho-Ser2448)		mTOR (Ab-2448)	1.1621	1.16489		1.0024
FKHR (Phospho-Ser256)		FKHR (Ab-256)	0.969823	0.972209		1.00246
Zap-70 (Phospho-Tyr319)		Zap-70 (Ab-319)	0.869423	0.871737		1.00266
MKK3/MAP2K3 (Phospho-Thr222)		MKK3/MAP2K3 (Ab-222)	1.28984	1.29428		1.00344
Raf1 (Phospho-Ser296)		Raf1 (Ab-296)	1.75407	1.76072		1.00379
PAK3 (Phospho-Ser154)		PAK3 (Ab-154)	1.21732	1.22323		1.00486
LKB1 (Phospho-Thr189)		LKB1 (Ab-189)	1.1173	1.12576		1.00757
AurA (Phospho-Thr288)		AurA (Ab-288)	2.14428	2.16429		1.00933
Caspase 8 (Phospho-Ser347)		Caspase 8 (Ab-347)	1.15473	1.16568		1.00948
Gab1 (Phospho-Tyr627)		Gab1 (Ab-627)	0.888754	0.897948		1.01035
FLT3 (Phospho-Tyr599)		FLT3 (Ab-599)	0.861422	0.871637		1.01186
Rb (Phospho-Ser807)		Rb (Ab-807)	1.01516	1.02894		1.01358
MDM2 (Phospho-Ser166)		MDM2 (Ab-166)	0.0669268	0.0678384		1.01362
Calsenilin/KCNIP3 (Phospho-Ser63)		Calsenilin/KCNIP3 (Ab-63)	0.567351	0.575948		1.01515
PDK1 (Phospho-Ser241)		PDK1 (Ab-241)	0.560087	0.568633		1.01526
B-RAF (Phospho-Ser446)		B-RAF (Ab-446)	0.971342	0.98903		1.01821
FAK (Phospho-Tyr861)		FAK (Ab-861)	1.34003	1.36805		1.02091
FER (Phospho-Tyr402)		FER (Ab-402)	0.958386	0.978641		1.02113
mTOR (Phospho-Ser2481)		mTOR (Ab-2481)	0.861296	0.87956		1.0212
FGFR1 (Phospho-Tyr154)		FGFR1 (Ab-154)	1.14694	1.17246		1.02225
Synapsin (Phospho-Ser9)		Synapsin (Ab-9)	0.947389	0.968654		1.02245
14-3-3 zeta (Phospho-Ser58)		14-3-3 zeta (Ab-58)	1.22622	1.25395		1.02261
NMDAR1 (Phospho-Ser897)		NMDAR1 (Ab-897)	1.06872	1.09313		1.02284
PKC theta (Phospho-Ser676)		PKC theta (Ab-676)	1.31763	1.34919		1.02395
VASP (Phospho-Ser157)		VASP (Ab-157)	0.571539	0.585731		1.02483
Caspase 1 (Phospho-Ser376)		Caspase 1 (Ab-376)	0.940319	0.963719		1.02489
G3BP-1 (Phospho-Ser232)		G3BP-1 (Ab-232)	1.49552	1.53302		1.02508
VASP (Phospho-Ser238)		VASP (Ab-238)	0.680035	0.69719		1.02523
eNOS (Phospho-Ser615)		eNOS (Ab-615)	0.944516	0.968443		1.02533
Estrogen Receptor-alpha (Phospho-Ser118)		Estrogen Receptor-alpha (Ab-118)	1.14559	1.17536		1.02598
mTOR (Phospho-Thr2446)		mTOR (Ab-2446)	1.36511	1.40649		1.03031
Raf1 (Phospho-Tyr341)		Raf1 (Ab-341)	0.52582	0.541811		1.03041
P70S6K-beta (Phospho-Ser423)		P70S6K-beta (Ab-423)	0.712135	0.734158		1.03092
MARCKS (Phospho-Ser158)		MARCKS (Ab-158)	1.56875	1.61819		1.03152
SP1 (Phospho-Thr739)		SP1 (Ab-739)	1.37939	1.42429		1.03255
BAD (Phospho-Ser136)		BAD (Ab-136)	0.981529	1.01463		1.03373
Tyrosine Hydroxylase (Phospho-Ser19)		Tyrosine Hydroxylase (Ab-19)	1.1254	1.1636		1.03395
AurA (Phospho-Ser342)		AurA (Ab-342)	0.901515	0.933375		1.03534
LCK (Phospho-Ser59)		LCK (Ab-59)	1.1853	1.22807		1.03608
PDGFR beta (Phospho-Tyr1021)		PDGFR beta (Ab-1021)	2.04346	2.12139		1.03814
AKT1 (Phospho-Ser473)		AKT1 (Ab-473)	1.19947	1.24526		1.03818
CDC25A (Phospho-Ser124)		CDC25A (Ab-124)	1.5606	1.62116		1.03881
AKT1 (Phospho-Tyr474)		AKT1 (Ab-474)	0.189137	0.196543		1.03916
AurB (Phospho-Tyr12)		AurB (Ab-12)	1.27502	1.32543		1.03953
CD5 (Phospho-Tyr453)		CD5 (Ab-453)	1.81076	1.88278		1.03977
B-RAF (Phospho-Ser601)		B-RAF (Ab-601)	1.10099	1.14823		1.04291
Tau (Phospho-Ser356)		Tau (Ab-356)	0.23461	0.244777		1.04333
IL-2RA/CD25 (Phospho-Ser268)		IL-2RA/CD25 (Ab-268)	1.4361	1.50123		1.04535
Dok-1 (Phospho-Tyr398)		Dok-1 (Ab-398)	1.28438	1.34332		1.04589
GTPase activating protein (Phospho-Ser387)		GTPase activating protein (Ab-387)	1.26302	1.32258		1.04716
eIF2A (Phospho-Ser51)		eIF2A (Ab-51)	0.840693	0.880818		1.04773
STAT5B (Phospho-Ser731)		STAT5B (Ab-731)	0.953906	1		1.04832
GSK3 alpha/beta (Phospho-Tyr216/279)		GSK3 alpha/beta (Ab-216/279)	1.23805	1.3021		1.05173
Merlin (Phospho-Ser10)		Merlin (Ab-10)	1.78561	1.8784		1.05196
BAD (Phospho-Ser134)		BAD (Ab-134)	1.218	1.28363		1.05388
PLCG2 (Phospho-Tyr753)		PLCG2 (Ab-753)	1.52062	1.60256		1.05389
Smad1 (Phospho-Ser465)		Smad1 (Ab-465)	1.12292	1.18637		1.05651
Smad1 (Phospho-Ser465)		Catenin beta (Ab-33)	0.884902	0.935167		1.0568
IRS-1 (Phospho-Ser307)		IRS-1 (Ab-307)	1.02146	1.08071		1.058
ATF2 (Phospho-Thr73/55)		ATF2 (Ab-73/55)	1.17573	1.24837		1.06179
6-phosphofructo-2-kinase/fructose-2,6-biphosphatase 2 (PFKFB2) (Phospho-Ser483)		6-phosphofructo-2-kinase/fructose-2,6-biphosphatase 2 (PFKFB2) (Ab-483)	1.03016	1.09456		1.06251
eNOS (Phospho-Thr495)		eNOS (Ab-495)	1.09147	1.1609		1.06361
HRS (Phospho-Tyr334)		HRS (Ab-334)	0.858487	0.915188		1.06605
Claudin 7 (Phospho-Tyr210)		Claudin 7 (Ab-210)	1.20206	1.28167		1.06623
Tau (Phospho-Ser214)		Tau (Ab-214)	0.981909	1.04758		1.06688
IL-10R-alpha (Phospho-Tyr496)		IL-10R-alpha (Ab-496)	1.76914	1.8924		1.06967
AKT2 (Phospho-Ser474)		AKT2 (Ab-474)	0.845578	0.905269		1.07059
HSP27 (Phospho-Ser82)		HSP27 (Ab-82)	0.940019	1.00738		1.07166
HNF4 alpha (Phospho-Ser313)		HNF4 alpha (Ab-313)	1.27232	1.36525		1.07304
BAD (Phospho-Ser91/128)		BAD (Ab-91/128)	1.67476	1.79906		1.07422
RelB (Phospho-Ser552)		RelB (Ab-552)	1.06989	1.14949		1.07441
Integrin beta-3 (Phospho-Tyr785)		Integrin beta-3 (Ab-785)	1.43069	1.53815		1.07511
c-Jun (Phospho-Thr91)		c-Jun (Ab-91)	1.27083	1.36664		1.07539
PAK1 (Phospho-Thr212)		PAK1 (Ab-212)	0.888755	0.955837		1.07548
DAB1 (Phospho-Tyr232)		DAB1 (Ab-232)	1.18234	1.27369		1.07726
HDAC8 (Phospho-Ser39)		HDAC8 (Ab-39)	0.742698	0.800097		1.07728
Elk1 (Phospho-Ser389)		Elk1 (Ab-389)	1.14449	1.23312		1.07744
ACC1 (Phospho-Ser80)		ACC1 (Ab-80)	0.764027	0.823231		1.07749
Integrin beta-3 (Phospho-Tyr773)		Integrin beta-3 (Ab-773)	1.27105	1.36959		1.07753
PKA CAT (Phospho-Thr197)		PKA CAT (Ab-197)	0.892213	0.961585		1.07775
CDK1/CDC2 (Phospho-Thr14)		CDK1/CDC2 (Ab-14)	0.688679	0.745418		1.08239
VEGFR2 (Phospho-Tyr1054)		VEGFR2 (Ab-1054)	0.847566	0.918833		1.08408
HER4/ErbB4 (Phospho-Tyr1284)		HER4/ErbB4 (Ab-1284)	1.22547	1.32863		1.08417
MAP3K7/TAK1 (Phospho-Thr184)		MAP3K7/TAK1 (Ab-184)	0.748716	0.812367		1.08501
IRS-1 (Phospho-Ser636)		IRS-1 (Ab-636)	1.5139	1.64395		1.08591
LKB1 (Phospho-Ser428)		LKB1 (Ab-428)	1.0435	1.14276		1.09513
PLCG1 (Phospho-Tyr783)		PLCG1 (Ab-783)	1.18793	1.30749		1.10065
ERK3 (Phospho-Ser189)		ERK3 (Ab-189)	1.89637	2.092		1.10316
EGFR (Phospho-Thr678)		EGFR (Ab-678)	0.916509	1.01221		1.10442
FAK (Phospho-Tyr407)		FAK (Ab-407)	1.23017	1.3588		1.10456
M-CSF Receptor (Phospho-Tyr809)		M-CSF Receptor (Ab-809)	1.83132	2.02684		1.10676
Chk1 (Phospho-Ser317)		Chk1 (Ab-317)	0.981473	1.08635		1.10686
Cofilin (Phospho-Ser3)		Cofilin (Ab-3)	1.08986	1.20726		1.10772
Zap-70 (Phospho-Tyr493)		Zap-70 (Ab-493)	1.35531	1.50172		1.10803
MEK1 (Phospho-Ser221)		MEK1 (Ab-221)	1.36816	1.51719		1.10893
DNA-PK (Phospho-Thr2647)		DNA-PK (Ab-2647)	0.907114	1.00637		1.10942
Paxillin (Phospho-Tyr31)		Paxillin (Ab-31)	1.06854	1.18612		1.11004
Tau (Phospho-Thr205)		Tau (Ab-205)	0.614114	0.681794		1.11021
Myc (Phospho-Ser62)		Myc (Ab-62)	1.05822	1.17542		1.11075
Src (Phospho-Ser75)		Src (Ab-75)	1.10157	1.22391		1.11106
c-Jun (Phospho-Thr239)		c-Jun (Ab-239)	0.891514	0.993007		1.11384
IR (Phospho-Tyr1361)		IR (Ab-1361)	2.6847	2.99241		1.11462
Ephrin B2 (Phospho-Tyr330)		Ephrin B2 (Ab-330)	1.19821	1.33664		1.11553
Lamin A (Phospho-Ser22)		Lamin A (Ab-22)	1.94672	2.17305		1.11626
Chk1 (Phospho-Ser286)		Chk1 (Ab-286)	0.96237	1.07491		1.11694
ALK (Phospho-Tyr1507)		ALK (Ab-1507)	1.226	1.3702		1.11762
Raf1 (Phospho-Ser289)		Raf1 (Ab-289)	0.950108	1.0623		1.11808
Chk2 (Phospho-Thr383)		Chk2 (Ab-383)	1.11507	1.24696		1.11828
HSP27 (Phospho-Ser78)		HSP27 (Ab-78)	1.11166	1.24431		1.11933
Raf1 (Phospho-Ser621)		Raf1 (Ab-621)	0.904082	1.01198		1.11935
KSR (Phospho-Ser392)		KSR (Ab-392)	1.54817	1.7346		1.12042
Zap-70 (Phospho-Tyr292)		Zap-70 (Ab-292)	0.866156	0.970763		1.12077
Smad2 (Phospho-Ser250)		Smad2 (Ab-250)	0.798866	0.895644		1.12115
IKK-alpha/beta (Phospho-Ser180/181)		IKK-alpha/beta (Ab-180/181)	0.897325	1.00642		1.12158
EPHB1/2 (Phospho-Tyr594/604)		EPHB1/2 (Ab-594/604)	1.52632	1.71351		1.12265
p21Cip1 (Phospho-Thr145)		p21Cip1 (Ab-145)	0.970799	1.09046		1.12326
HER2 (Phospho-Tyr1248)		HER2 (Ab-1248)	0.941459	1.05784		1.12361
Chk2 (Phospho-Thr68)		Chk2 (Ab-68)	0.332965	0.374957		1.12612
Pyk2 (Phospho-Tyr402)		Pyk2 (Ab-402)	1.03244	1.16522		1.1286
PP1 alpha (Phospho-Thr320)		PP1 alpha (Ab-320)	0.991399	1.11979		1.12951
BCL-2 (Phospho-Thr69)		BCL-2 (Ab-69)	1.24555	1.40826		1.13064
NFkB-p65 (Phospho-Ser529)		NFkB-p65 (Ab-529)	1.06071	1.19953		1.13088
SHP-2 (Phospho-Tyr580)		SHP-2 (Ab-580)	1.01903	1.15264		1.13112
Gab2 (Phospho-Ser159)		Gab2 (Ab-159)	1.19773	1.3637		1.13857
SRF (Phospho-Ser77)		SRF (Ab-77)	0.80287	0.91675		1.14184
Cortactin (Phospho-Tyr421)		Cortactin (Ab-421)	1.61006	1.83871		1.14201
PKC beta/PKCB (Phospho-Ser661)		PKC beta/PKCB (Ab-661)	0.920398	1.05221		1.14322
eIF4E (Phospho-Ser209)		eIF4E (Ab-209)	0.9	1.03157		1.14619
Dok-2 (Phospho-Tyr299)		Dok-2 (Ab-299)	0.858664	0.984533		1.14659
PAK2 (Phospho-Ser192)		PAK2 (Ab-192)	0.967407	1.11154		1.14899
PKC delta (Phospho-Ser645)		PKC delta (Ab-645)	0.935369	1.07509		1.14938
GATA1 (Phospho-Ser310)		GATA1 (Ab-310)	1.29379	1.48726		1.14954
KIT (Phospho-Tyr936)		KIT (Ab-936)	1.31569	1.518		1.15376
ATF1 (Phospho-Ser63)		ATF1 (Ab-63)	0.861652	0.99604		1.15597
PTEN (Phospho-Ser380)		PTEN (Ab-380)	0.626877	0.726379		1.15873
NFkB-p65 (Phospho-Thr435)		NFkB-p65 (Ab-435)	0.868838	1.00753		1.15963
PAK1 (Phospho-Ser204)		PAK1 (Ab-204)	0.953458	1.10748		1.16154
Tau (Phospho-Ser262)		Tau (Ab-262)	1.19141	1.38449		1.16206
NFkB-p105/p50 (Phospho-Ser337)		NFkB-p105/p50 (Ab-337)	2.1444	2.49915		1.16543
PP2A-alpha (Phospho-Tyr307)		PP2A-alpha (Ab-307)	0.614236	0.716248		1.16608
DARPP-32 (Phospho-Thr34)		DARPP-32 (Ab-34)	0.730744	0.860043		1.17694
AKT1 (Phospho-Ser246)		AKT1 (Ab-246)	0.742896	0.875445		1.17842
CK2-b (Phospho-Ser209)		CK2-b (Ab-209)	1.19011	1.40476		1.18037
AFX/FOXO4 (Phospho-Ser197)		AFX/FOXO4 (Ab-197)	0.955317	1.13229		1.18525
PKC alpha (Phospho-Tyr657)		PKC alpha (Ab-657)	1.39235	1.65314		1.18731
PLD1 (Phospho-Ser561)		PLD1 (Ab-561)	0.900309	1.06985		1.18831
Caspase 2 (Phospho-Ser157)		Caspase 2 (Ab-157)	0.796481	0.949401		1.19199
HSL (Phospho-Ser552/563)		HSL (Ab-552/563)	0.652187	0.777825		1.19264
Dok-1 (Phospho-Tyr362)		Dok-1 (Ab-362)	1.16137	1.38533		1.19284
Tau (Phospho-Ser235)		Tau (Ab-235)	0.207443	0.247888		1.19497
Catenin beta (Phospho-Tyr654)		Catenin beta (Ab-654)	0.925318	1.10778		1.19719
XIAP (Phospho-Ser87)		XIAP (Ab-87)	0.992104	1.1882		1.19766
NFkB-p65 (Phospho-Thr254)		NFkB-p65 (Ab-254)	0.728802	0.875388		1.20113
EGFR (Phospho-Ser1070)		EGFR (Ab-1070)	1.18543	1.43147		1.20756
4E-BP1 (Phospho-Thr45)		4E-BP1 (Ab-45)	1.28114	1.54771		1.20808
PAK1/2 (Phospho-Ser199)		PAK1/2 (Ab-199)	1.20973	1.46229		1.20878
IKK-gamma (Phospho-Ser31)		IKK-gamma (Ab-31)	0.603352	0.729693		1.2094
IkB-alpha (Phospho-Tyr42)		IkB-alpha (Ab-42)	1.0914	1.32148		1.21082
Fos (Phospho-Thr232)		Fos (Ab-232)	1.13604	1.38211		1.2166
STAT5A (Phospho-Tyr694)		STAT5A (Ab-694)	0.782653	0.95265		1.21721
p130Cas (Phospho-Tyr410)		p130Cas (Ab-410)	1.4236	1.73292		1.21728
HSF1 (Phospho-Ser303)		HSF1 (Ab-303)	1.33942	1.63527		1.22088
p130Cas (Phospho-Tyr165)		p130Cas (Ab-165)	1.37295	1.67636		1.221
PI3-kinase p85-subunit alpha/gamma (Phospho-Tyr467/Tyr199)		PI3-kinase p85-subunit alpha/gamma (Ab-467/199)	2.53295	3.10163		1.22451
14-3-3 zeta/delta (Phospho-Thr232)		14-3-3 zeta/delta (Ab-232)	0.576743	0.706323		1.22468
LCK (Phospho-Tyr505)		LCK (Ab-505)	0.793032	0.973635		1.22774
NFkB-p65 (Phospho-Ser311)		NFkB-p65 (Ab-311)	5.59341	6.87188		1.22857
IGF1R (Phospho-Tyr1165/1166)		IGF1R (Ab-1165/1166)	1.25342	1.54033		1.2289
Tau (Phospho-Thr231)		Tau (Ab-231)	1.34378	1.65634		1.2326
GSK3 beta (Phospho-Ser9)		GSK3 beta (Ab-9)	1.0612	1.31971		1.24359
Integrin beta-4 (Phospho-Tyr1510)		Integrin beta-4 (Ab-1510)	1.05785	1.31576		1.24381
NFkB-p65 (Phospho-Ser276)		NFkB-p65 (Ab-276)	1.15309	1.43607		1.24541
JunB (Phospho-Ser79)		JunB (Ab-79)	1.18873	1.48053		1.24547
DARPP-32 (Phospho-Thr75)		DARPP-32 (Ab-75)	1.001	1.24826		1.24701
PLCG1 (Phospho-Tyr771)		PLCG1 (Ab-771)	1.15654	1.44578		1.25009
Rb (Phospho-Ser608)		Rb (Ab-608)	1.81296	2.2802		1.25772
FAK (Phospho-Tyr397)		FAK (Ab-397)	1.13534	1.43125		1.26063
EGFR (Phospho-Tyr1092)		EGFR (Ab-1092)	1.11991	1.4141		1.26269
STAM2 (Phospho-Tyr192)		STAM2 (Ab-192)	1.59248	2.02176		1.26957
BLNK (Phospho-Tyr96)		BLNK (Ab-96)	0.721375	0.916508		1.2705
Cyclin B1 (Phospho-Ser126)		Cyclin B1 (Ab-126)	1.01639	1.29344		1.27258
Abl1 (Phospho-Tyr204)		Abl1 (Ab-204)	0.0777957	0.0993126		1.27658
Rac1/cdc42 (Phospho-Ser71)		Rac1/cdc42 (Ab-71)	0.850181	1.10391		1.29845
AurB (Phospho-Thr232)		AurB (Ab-232)	1.07742	1.40085		1.30019
4E-BP1 (Phospho-Thr36)		4E-BP1 (Ab-36)	0.965086	1.25714		1.30262
Smad2/3 (Phospho-Thr8)		Smad2/3 (Ab-8)	0.757315	0.991041		1.30862
Caspase 6 (Phospho-Ser257)		Caspase 6 (Ab-257)	0.957965	1.25471		1.30976
BCR (Phospho-Tyr360)		BCR (Ab-360)	0.976967	1.28647		1.3168
SHP-2 (Phospho-Tyr542)		SHP-2 (Ab-542)	0.770256	1.01488		1.31759
PKC zeta (Phospho-Thr560)		PKC zeta (Ab-560)	1.0328	1.36939		1.3259
Myc (Phospho-Ser373)		Myc (Ab-373)	1.03108	1.36804		1.3268
SYK (Phospho-Tyr348)		SYK (Ab-348)	1.08006	1.43833		1.33171
JunB (Phospho-Ser259)		JunB (Ab-259)	1.35887	1.82068		1.33985
PLC beta3 (Phospho-Ser1105)		PLC beta3 (Ab-1105)	1.24121	1.66464		1.34114
Calmodulin (Phospho-Thr79/Ser81)		Calmodulin (Ab-79/81)	1.05305	1.41377		1.34255
SLP-76 (Phospho-Tyr128)		SLP-76 (Ab-128)	0.677134	0.91195		1.34678
CDK1/CDC2 (Phospho-Tyr15)		CDK1/CDC2 (Ab-15)	1.56096	2.1076		1.35019
p38 MAPK (Phospho-Thr180)		p38 MAPK (Ab-180)	0.783051	1.06337		1.35798
KIT (Phospho-Tyr721)		KIT (Ab-721)	1.63762	2.22902		1.36113
WASP (Phospho-Tyr290)		WASP (Ab-290)	0.73025	0.996372		1.36442
CD19 (Phospho-Tyr531)		CD19 (Ab-531)	1.53349	2.09871		1.36858
HSP90B (Phospho-Ser226)		HSP90B (Ab-226)	2.50084	3.428		1.37074
Stathmin 1 (Phospho-Ser24)		Stathmin 1 (Ab-24)	1.31728	1.80682		1.37163
MEK1 (Phospho-Ser217)		MEK1 (Ab-217)	0.777917	1.07029		1.37584
MEF2C (Phospho-Ser396)		MEF2C (Ab-396)	1.18439	1.63116		1.37722
Mst1/Mst2 (Phospho-Thr183)		Mst1/Mst2 (Ab-183)	1.2051	1.66599		1.38244
Tyrosine Hydroxylase (Phospho-Ser31)		Tyrosine Hydroxylase (Ab-31)	1.20427	1.671		1.38756
IGF1R (Phospho-Tyr1161)		IGF1R (Ab-1161)	1.20426	1.67993		1.39499
NFkB-p105/p50 (Phospho-Ser927)		NFkB-p105/p50 (Ab-927)	0.262175	0.365877		1.39554
Paxillin (Phospho-Tyr118)		Paxillin (Ab-118)	1.25163	1.74844		1.39693
Stathmin 1 (Phospho-Ser15)		Stathmin 1 (Ab-15)	0.441068	0.616535		1.39782
Caspase 3 (Phospho-Ser150)		Caspase 3 (Ab-150)	1.85448	2.60082		1.40246
HSP90B (Phospho-Ser254)		HSP90B (Ab-254)	1.1029	1.55073		1.40605
Raf1 (Phospho-Ser338)		Raf1 (Ab-338)	0.854718	1.20279		1.40724
JNK1/2/3 (Phospho-Thr183/Tyr185)		JNK1/2/3 (Ab-183/185)	0.934809	1.31835		1.41029
NFkB-p100/p52 (Phospho-Ser869)		NFkB-p100/p52 (Ab-869)	0.849265	1.19905		1.41187
IRS-1 (Phospho-Ser323)		IRS-1 (Ab-323)	0.620764	0.88135		1.41978
CDK5 (Phospho-Tyr15)		CDK5 (Ab-15)	0.936086	1.335		1.42615
Rb (Phospho-Ser811)		Rb (Ab-811)	0.920086	1.31384		1.42796
CaMK1-alpha (Phospho-Thr177)		CaMK1-alpha (Ab-177)	1.11071	1.58732		1.4291
FGFR1 (Phospho-Tyr766)		FGFR1 (Ab-766)	0.973407	1.39328		1.43135
Gab1 (Phospho-Tyr659)		Gab1 (Ab-659)	0.953652	1.37838		1.44537
MEK2 (Phospho-Thr394)		MEK2 (Ab-394)	0.800664	1.16054		1.44947
p27Kip1 (Phospho-Ser10)		p27Kip1 (Ab-10)	0.988038	1.44536		1.46286
IL-4R/CD124 (Phospho-Tyr497)		IL-4R/CD124 (Ab-497)	0.976546	1.43655		1.47105
PKD2 (Phospho-Ser876)		PKD2 (Ab-876)	1.33124	1.96756		1.478
c-Jun (Phospho-Tyr170)		c-Jun (Ab-170)	1.20391	1.77995		1.47847
DNA-PK (Phospho-Thr2638)		DNA-PK (Ab-2638)	0.946298	1.43033		1.5115
EGFR (Phospho-Tyr1110)		EGFR (Ab-1110)	1.08947	1.68643		1.54793
Stathmin 1 (Phospho-Ser37)		Stathmin 1 (Ab-37)	1.36526	2.12468		1.55625
PKC delta (Phospho-Thr505)		PKC delta (Ab-505)	1.0169	1.5918		1.56535
4E-BP1 (Phospho-Ser65)		4E-BP1 (Ab-65)	0.261293	0.41155		1.57505
Tau (Phospho-Ser404)		Tau (Ab-404)	0.817023	1.29669		1.5871
Kv1.3/KCNA3 (Phospho-Tyr135)		Kv1.3/KCNA3 (Ab-135)	1.90177	3.12348		1.6424
Opioid Receptor (Phospho-Ser375)		Opioid Receptor (Ab-375)	0.958333	1.57639		1.64493
ATPase (Phospho-Ser16)		ATPase (Ab-16)	1.44279	2.39711		1.66143
CDC25A (Phospho-Ser75)		CDC25A (Ab-75)	0.875045	1.45815		1.66637
CaMK4 (Phospho-Thr196/200)		CaMK4 (Ab-196/200)	1.63618	2.80559		1.71472
STAT1 (Phospho-Tyr701)		STAT1 (Ab-701)	1.24429	2.23801		1.79863
IL-13R/CD213a1 (Phospho-Tyr405)		IL-13R/CD213a1 (Ab-405)	1.73933	3.13011		1.7996
LYN (Phospho-Tyr507)		LYN (Ab-507)	0.14784	0.276127		1.86775
PKC zeta (Phospho-Thr410)		PKC zeta (Ab-410)	1.43887	2.74575		1.90827
Caspase 9 (Phospho-Tyr153)		Caspase 9 (Ab-153)	1.11987	2.14028		1.91119
GABA-RB (Phospho-Ser434)		GABA-RB (Ab-434)	1.15861	2.25267		1.94428
Ezrin (Phospho-Tyr353) 354?		Ezrin (Ab-353)	1.29317	2.85189		2.20535
PKC alpha/beta II (Phospho-Thr638)		PKC alpha/beta II (Ab-638)	1.21292	2.84455		2.34522
p38 MAPK (Phospho-Tyr322) 323?		p38 MAPK (Ab-322)	0.87478	2.07577		2.37291
HDAC1 (Phospho-Ser421)		HDAC1 (Ab-421)	0.0492929	0.164193		3.33096
					Min	0.445931
					Max	3.33096
					Mean	1.02172
