# Supplementary material for: Increased CSF-decorin predicts brain pathological changes driven by Alzheimer’s Aβ amyloidosis
Source: Acta Neuropathol Commun. 2022 Jul 4;10:96. doi: 10.1186/s40478-022-01398-5 (PMC9254429; doi:10.1186/s40478-022-01398-5)
Supplement: Supplementary file 5 — Additional file 5: Table S4. Significantly altered ECM associated proteins in mouse CSF determined by PEA. [file 40478_2022_1398_MOESM5_ESM.xlsx]

## Sheet: Normalized Protein Expression
Table S4: Significantly altered ECM associated proteins in mouse CSF determined by PEA
Uniprot ID/Gene/Protein	log2 of Appwt/wt 1	log2 of Appwt/wt 2	log2 of Appwt/wt 3	log2 of Appwt/wt 4	log2 of Appwt/wt 5	log2 of AppNL-F/NL-F 1	log2 of AppNL-F/NL-F 2	log2 of AppNL-F/NL-F 3	log2 of AppNL-F/NL-F 4	log2 of AppNL-F/NL-F 5	log2 of AppNL-G-F/NL-G-F 1	log2 of AppNL-G-F/NL-G-F 2	log2 of AppNL-G-F/NL-G-F 3	log2 of AppNL-G-F/NL-G-F 4	log2 of AppNL-G-F/NL-G-F 5	Ratio of AppNL-F/NL-F/Appwt/wt	p-value	Ratio of AppNL-G-F/NL-G-F/Appwt/wt	p-value	Ratio of AppNL-F/NL-F/AppNL-G-F/NL-G-F	p-value
O08746/Matn2/Matrilin-2	5.48927	5.47205	5.80325	5.46002	5.33702	4.88716	4.87614	6.17762	4.90272	4.80731	4.75749	4.77565	4.46488	4.86559	5.04198	0.930677	0.0159	0.867351	0.0079	1.07301	0.411
O54775/Wisp1/CCN family member 4	1.03976	0.9795	1.62683	1.59965	1.5195	1.55903	1.42416	1.48017	1.74139	2.02768	1.14758	0.82962	1.36247	1.01575	1.11297	1.21687	0.1396	0.808307	0.1573	1.50546	0.0042
Data were analyzed by student's t-test. If the data were not normally distributed, then analyzed by Mann Whitney test.
